# Supplementary material for: Liquid Moisture Transport in Cotton Woven Fabrics with Different Weft Yarns
Source: Materials (Basel). 2022 Sep 19;15(18):6489. doi: 10.3390/ma15186489 (PMC9504572; doi:10.3390/ma15186489)
Supplement: Supplementary file 1 [file materials-15-06489-s001.zip]

Archive with 1 entries (1 files):
- materials-1872961-supplementary.pdf
